# Supplementary material for: Unraveling the H19/GAS1 axis in recurrent implantation failure: A potential biomarker for diagnosis and insight into immune microenvironment alteration
Source: PLoS One. 2024 Jul 5;19(7):e0306244. doi: 10.1371/journal.pone.0306244 (PMC11226067; doi:10.1371/journal.pone.0306244)
Supplement: S1 Raw data — (XLSX) [file pone.0306244.s001.xlsx]

## Sheet: DElncRNA
PART1
MIR205HG
LINC00173
H19
SNHG11
MIR17HG

## Sheet: DEmiRNA
hsa-miR-186-5p
hsa-miR-136-5p
hsa-miR-204-5p
hsa-miR-135b-5p
hsa-miR-4668-5p
hsa-miR-371b-5p
hsa-miR-3125
hsa-miR-3907
hsa-miR-1288
hsa-miR-6512-5p
hsa-miR-374c-5p
hsa-miR-1914-3p
hsa-miR-30d-3p
hsa-miR-505-3p
hsa-miR-145-3p
hsa-miR-449b-5p
hsa-miR-4701-5p
hsa-miR-744-5p
hsa-miR-32-5p
hsa-miR-205-5p
hsa-miR-144-5p
hsa-miR-149-5p
hsa-miR-328
hsa-miR-7-1-3p
hsa-miR-4324
hsa-miR-4734
hsa-miR-4486
hsa-miR-6132
hsa-miR-154-5p
hsa-miR-424-3p
hsa-miR-4290
hsa-miR-375
hsa-miR-9-5p
hsa-miR-141-5p
hsa-miR-501-3p
hsa-miR-4726-5p
hsa-miR-4690-5p
hsa-miR-598
hsa-miR-212-3p
hsa-miR-10a-3p
hsa-miR-4254
hsa-miR-4695-5p
hsa-miR-758-3p
hsa-miR-323a-3p
hsa-miR-215
hsa-miR-877-3p
hsa-miR-193a-5p
hsa-miR-142-3p
hsa-miR-6722-3p
hsa-miR-374a-5p
hsa-miR-203a
hsa-miR-4725-5p
hsa-miR-6131
hsa-miR-1290
hsa-miR-590-5p
hsa-miR-3156-5p
hsa-miR-1273e
hsa-miR-30e-3p
hsa-miR-4769-3p
hsa-miR-5096
hsa-miR-370
hsa-miR-34c-3p
hsa-miR-4656
hsa-let-7i-3p
hsa-miR-455-5p
hsa-miR-30c-5p
hsa-miR-1260b
hsa-miR-3162-3p
hsa-miR-145-5p
hsa-miR-1207-5p
hsa-miR-362-3p
hsa-miR-374b-5p
hsa-miR-1285-3p
hsa-miR-134
hsa-miR-429
hsa-miR-6088
hsa-miR-30b-5p
hsa-miR-4428
hsa-miR-196b-5p
hsa-miR-1825
hsa-miR-4788
hsa-miR-143-3p
hsa-miR-4306
hsa-miR-5739
hsa-miR-1229-5p
hsa-miR-199b-5p
hsa-miR-664b-5p
hsa-miR-6717-5p
hsa-miR-449a
hsa-miR-199a-5p
hsa-miR-4649-3p
hsa-miR-664a-5p
hsa-miR-301a-3p
hsa-miR-6165
hsa-miR-572
hsa-miR-139-3p
hsa-miR-4672
hsa-miR-1225-5p
hsa-miR-887
hsa-miR-3653
hsa-miR-2278
hsa-miR-335-5p
hsa-miR-188-5p
hsa-miR-146b-5p
hsa-miR-340-3p

## Sheet: mRNA
PHF8
CYP26A1
SLC7A4
CAPN6
PKHD1L1
TNNC1
SCGB1D4
CLDN24
PNMT
XDH
CHST4
ENPP3
DUOX1
TRPM6
FXYD4
WNK4
CLDN22
CDH16
TFCP2L1
DUOXA1
ENC1
CNN1
PDZK1
ENTPD8
MMP26
CTSZ
PENK
GLYATL3
MAP2K6
LCN12
GLT1D1
GP2
PDE6A
STEAP4
EHF
HAPLN1
RNF183
CBLC
GJA1
SULT2B1
PLA2G4F
RAD51AP1
CYS1
FAM107A
MUC1
ATP12A
CDKN3
OPRK1
PAPSS2
SLC46A2
FOLR1
ATP2B2
SCGB1D2
PRAME
SERPINA5
ZC3H7B
FETUB
CTNNA2
LRRC26
BIRC3
TFPI2
AOX1
SLC39A14
ZNF750
MCOLN2
FOXB1
SOX6
DOK5
CAMP
SLC25A48
LATS1
HOMER2
PAX2
TSPAN8
GAS1
ATP13A4
TOP2A
TTC21A
CES4A
GNG4
PLA2G4D
PLCB1
SLC16A6
ALDH3B2
SIDT1
VTCN1
PCDH17
ADAMTS8
PTGS1
PLA2G10
VEPH1
SULT1E1
ADARB2
SLC25A29
ERBB4
FUS
FOLR3
LRRC1
RAB27B
CYP3A5
CHODL
VCAM1
KCNG1
HSD11B2
PRKAG1
PTGS2
SERPINA4
ACTA2
LIF
CPT1A
PRKAG2
CDC14A
TNFAIP6
SLC1A1
SCGB1D1
AGT
SOX7
RSPO3
STX19
SPINT3
MPZL2
FMO5
C20orf96
IL1RN
GALNT10
PCSK6
HOXB8
KLHL31
MFAP4
MS4A6A
BMPER
PLD5
AVP
AKR1B10
TMEM61
SLAIN1
AP1S3
NUP153
MME
PPP1R1A
PAPOLA
SLC39A2
OCA2
GMPR
TM4SF4
TMED6
WWC1
KCNK2
MOGAT1
KHDRBS3
LPCAT1
CWH43
TNNT1
NLRP2
UCHL1
PLCXD3
NFIA
SST
NTRK2
NR4A2
CHST11
PTK6
CTHRC1
KCNC3
RNF32
CPXM2
KRT31
MLPH
SLC24A4
MCC
CAV2
SLC43A3
INHBA
ASPN
MT1E
PRL
FRYL
SYT13
PITHD1
FLRT3
ZBTB16
SNCA
GAL
FAM110C
EDA
TPM1
GBP1
SBSN
ZBED2
ZDHHC11
PPARGC1A
CCDC71
CABYR
ARL17B
PLEKHG4B
ALOX5AP
CKMT2
HOXA6
MPPED2
HGD
EDNRB
PDZD8
FKBP5
ANKRD36B
CCL23
TMEM144
ABCA12
RAPGEF6
AFF1
NBEAL2
IL2RA
CD109
MT1F
PCSK1N
ANK3
ADAMTS16
NOS1
NKAIN3
TRIM46
SYT14
SLC43A1
RGS7BP
SORBS1
NCAM2
RAB38
CDH13
MT1X
CKAP2L
RRM2
SORD
POSTN
CXCL11
EVX1
HES5
GIMAP2
PIWIL2
KCNAB3
GATA2
RAB11FIP4
SRRM4
NKAIN1
EFEMP1
ENTPD3
PGBD5
OVOL1
ST3GAL6
MAMLD1
SFXN5
PRR15L
S100A9
SLC38A2
CA12
RGS20
MSLN
F13A1
TCF7L1
MINPP1
SLC4A7
ABCG1
MOB1A
GEMIN2
KLRC3
ARHGEF26
MMRN1
LGR5
SCARF2
CDC14B
CENPH
SPATA13
SLC34A2
SPATA21
ALCAM
EPHA3
PGAM2
EOMES
PROM1
OR2M7
CCNYL1
BDKRB1
ZNF329
DYTN
VDAC3
SPC24
CHRDL1
KRT8
SERHL2
LENG9
ATF6B
FAM83B
CDC25B
SHISA8
SMTNL2
KIR2DS2
SH3RF2
GPR68
USP33
SPC25
BCL11B
RAB32
SFRP1
SUPT16H
TNC
PEA15
BIN2
HOXB3
NNAT
LGI2
RANBP17
TNFRSF13C
THEM4
LRRTM1
ADAMTS4
MFSD6
KIFC1
DCDC2B
MUC13
PDK4
RXFP1
LRRC2
EXO1
ADAM19
KDR
BNC2
GFRA1
SLC7A7
TNFRSF1B
PITPNM3
COQ3
KLHL13
GLIPR1
DUSP2
TXNDC16
PSAT1
PKN2
SYT11
MAML3
LPAR3
CDH3
CLIC3
MAB21L3
AIF1L
SLC23A1
CAPS
CPVL
CHI3L2
CXCL10
ABCA2
UNC5B
STK19
LEFTY2
PKP2
HNRNPAB
JUP
PSG8
NEK10
POLE2
MON1B
RGS9BP
TLE1
BAIAP2
BCL2L10
RNASE6
CA4
SLC13A1
DOCK5
SRSF7
PSMD10
FOXM1
RASGRF1
FAT4
TM7SF2
NPR3
PBX2
PDPN
SRF
CENPV
CERKL
QTRT1
ZNF205
ADD1
CTSC
PDLIM3
TOMM20L
KRTAP19-5
PIP5K1B
PKIB
PSG6
NKX2-1
CENPA
PEX5
IGSF9
COTL1
VSIG4
NIPAL1
ADORA3
LEPROT
FGD4
WFDC2
TLR5
ADAMTS3
OR7A5
HNMT
TNFAIP8L2
A2ML1
NEBL
SLCO4C1
TMEM63C
SMAD9
AVPR1A

## Sheet: R-code
if (!requireNamespace("BiocManager", quietly = TRUE))															library(ggplot2)														if (!requireNamespace("BiocManager", quietly = TRUE))
install.packages("BiocManager")								library(ggplot2)							head(data)					install.packages("pROC")					set1 <- c("A", "B", "C", "D")				install.packages("BiocManager")
BiocManager::install("DESeq2")															# group x y										set2 <- c("C", "D", "E", "F")				BiocManager::install("clusterProfiler")
															# 1 a Group1 187.2														BiocManager::install("org.Hs.eg.db")
library(DESeq2)								set.seed(123)							# 2 a Group1 194.2					library(pROC)
								data <- data.frame(							# 3 a Group1 231.7										venn.plot <- venn.diagram(				library(clusterProfiler)
countsMatrix <- read.csv("path_to/counts.csv", row.names = 1)								gene = paste("Gene", 1:100),							ggplot(data = data, aes(x = x, y = y)) +					set.seed(123)					x = list(Set1 = set1, Set2 = set2),				library(org.Hs.eg.db)
colData <- read.csv("path_to/colData.csv")								logFC = rnorm(100, 0, 2),							geom_point()					true_status <- sample(0:1, 100, replace = TRUE)					category.names = c("Set 1", "Set 2"),
								pValue = runif(100, 0, 0.05)												predicted_score <- runif(100)					output = NULL				geneList <- c("BRCA1", "BRCA2", "TP53", "PTEN", "PIK3CA", "AKT1")
rownames(colData) <- colnames(countsMatrix)								)																	)
																													entrezIDs <- bitr(geneList, fromType = "SYMBOL", toType = "ENTREZID", OrgDb = org.Hs.eg.db)
dds <- DESeqDataSetFromMatrix(countData = countsMatrix,																				roc_obj <- roc(true_status, predicted_score)									ego <- enrichGO(gene = entrezIDs$ENTREZID,
colData = colData,								data$pValueAdj = -log10(data$pValue)																	grid.draw(venn.plot)				OrgDb = org.Hs.eg.db,
design = ~ condition)																													keyType = "ENTREZID",
																				plot(roc_obj, main="ROC Curve", col="#1c61b6")									ont = "BP", # 进行生物过程(BP)富集分析，也可选择MF（分子功能）或CC（细胞组分）
dds <- DESeq(dds)								ggplot(data, aes(x=logFC, y=pValueAdj)) +																					pAdjustMethod = "BH", # 多重检验校正方法
								geom_point(aes(color=pValue < 0.05)) +																					qvalueCutoff = 0.05) # 显著性阈值
res <- results(dds, contrast = c("condition", "treatment", "control"))								scale_color_manual(values = c("TRUE" = "red", "FALSE" = "black")) +												auc(roc_obj)
								theme_minimal() +												print(paste("AUC:", auc(roc_obj)))
resOrdered <- res[order(res$pvalue),]								labs(title = "火山图",																					head(summary(ego))
								x = "Log Fold Change",																					ek <- enrichKEGG(gene = entrezIDs$ENTREZID,
write.csv(as.data.frame(resOrdered), file = "DESeq2_results.csv")								y = "-Log10(P-Value)",																					organism = 'hsa', # 人类基因组KEGG缩写，根据需要更换为相应物种
								color = "P < 0.05") +																					keyType = 'kegg', # 输入ID类型
your_count_matrix <- round(your_count_matrix)								theme(legend.position = "right")																					pAdjustMethod = "BH",
																													qvalueCutoff = 0.05)
your_count_matrix[is.na(your_count_matrix)] <- 0
																													head(summary(ek))
